# Supplementary material for: Complex effects of whole body cryostimulation on hematological markers in patients with obesity
Source: PLoS One. 2021 Apr 22;16(4):e0249812. doi: 10.1371/journal.pone.0249812 (PMC8062033; doi:10.1371/journal.pone.0249812)
Supplement: S1 Data — (XLS) [file pone.0249812.s002.xls]

## Sheet: Antropometrical characteristic 
	Group	Age	BH [cm]	BM [kg]	PBF [%]
1	HBF	26	175.5	95	27.3
2	HBF	26	175	97	27.4
3	HBF	24	181	147	37
4	HBF	27	180	95	28
5	HBF	24	180	122	29.7
6	HBF	28	178.5	178.2	47.8
7	HBF	34	181	99.8	27.4
8	HBF	34	169	95.5	33.2
9	HBF	32	188	120.6	26.1
10	HBF	32	179	104.3	32.7
11	HBF	35	174.8	92.5	28
12	HBF	33	181	117.5	33.1
13	HBF	26	184	148.6	37.5
14	HBF	34	184	105.6	29
1	NBF	21	189	88.3	12.4
2	NBF	22	189.5	79.2	10.7
3	NBF	21	185.2	77	11.6
4	NBF	28	191	97.3	24.1
5	NBF	21	184.3	67.7	5.6
6	NBF	23	178	72.5	10.4
7	NBF	20	174.1	72.4	11.2
8	NBF	23	184	79.1	13.4
9	NBF	22	179	80.6	10.7
10	NBF	20	180	78.9	12.6

## Sheet: Hematological profile
	Group	WBC (tys∙μl-1), Baseline	WBC (tys∙μl-1), after 10th cryotherapy	WBC (tys∙μl-1), after 20th cryotherapy	RBC (mln∙μl-1), Baseline	RBC (mln∙μl-1),after 10th cryotherapy	RBC (mln∙μl-1),after 20th cryotherapy	HGB (g∙dl-1), Baseline	HGB (g∙dl-1), after 10th cryotherapy	HGB (g∙dl-1), after 20th cryotherapy	HCT (%), baseline	HCT (%),after 10th cryotherapy	HCT (%),after 20th cryotherapy	MCV (fl), baseline	MCV (fl), after 10th cryotherapy	MCV (fl), after 20th cryotherapy	MCH (pg), baseline	MCH (pg), after 10th cryotherapy	MCH (pg), after 20th cryotherapy	MCHC (g∙dl-1), baseline	MCHC (g∙dl-1), after 10th cryotherapy	MCHC (g∙dl-1), after 20th cryotherapy	RDW-SD (fl), baseline	RDW-SD (fl), after 10th cryotherapy	RDW-SD (fl),after 20th cryotherapy	PLT (tys∙μl-1), baseline	PLT (tys∙μl-1), after 10th cryotherapy	PLT (tys∙μl-1), after 20th cryotherapy	MPV (fl), baseline	MPV(fl), after 10th cryotherapy	MPV (fl), after 20th cryotherapy	NEUT (tys∙μl-1), baseline	NEUT (tys∙μl-1), after 10th cryotherapy	NEUT (tys∙μl-1), after 20th cryotherapy	LYMPH (tys∙μl-1), baseline	LYMPH (tys∙μl-1), after 10th cryotherapy	LYMPH (tys∙μl-1), after 20th cryotherapy	MONO (tys∙μl-1), baseline	MONO (tys∙μl-1), after 10th cryotherapy	MONO (tys∙μl-1), after 20th cryotherapy	EO (tys∙μl-1), baseline	EO (tys∙μl-1), after 10th cryotherapy	EO (tys∙μl-1), after 20th cryotherapy	BASO (tys∙μl-1), baseline	BASO (tys∙μl-1), after 10th cryotherapy	BASO (tys∙μl-1), after 20th cryotherapy
1	HBF	7.88	8.18	6.69	5.33	5.28	5.19	16.2	15.8	15.6	46.1	44.6	43.8	86.5	84.5	84.4	30.4	29.9	30.1	35.1	35.4	35.6	38.6	37.2	36.6	362	365	365	10.2	10.4	10.4	4.5	4.8	3.9	2.6	2.5	2.1	0.6	0.6	0.5	0.18	0.24	0.17	0.04	0.04	0.03
2	HBF	7.45	7.44	7.84	4.93	4.79	5.05	14.9	14.4	15	41.1	40	42.3	83.4	83.5	83.8	30.2	30.1	29.7	36.3	36	35.5	38.7	38.3	37.4	256	254	259	9.4	9.7	9.7	4	4.5	4.3	2.9	2.4	3	0.4	0.4	0.4	0.17	0.15	0.11	0.03	0.02	0.02
3	HBF	10.31	10.16	10	5.14	4.98	5.18	16	15.7	16.2	46.6	44.9	46.8	90.7	90.2	90.3	31.1	31.5	31.3	34.3	35	34.6	43.1	43.8	43.7	259	315	324	10	9.3	9.6	5.2	5	5.1	3.9	3.9	3.8	0.8	0.9	0.8	0.3	0.34	0.25	0.05	0.04	0.05
4	HBF	9.4	7.89	10.24	5.28	4.93	4.97	15.6	14.7	14.8	45.2	42.4	43.2	85.6	86	86.9	29.5	29.8	29.8	34.5	34.7	34.3	39	39.3	39.8	290	267	251	10.8	11.2	11.8	5.2	4.3	6.6	3.3	2.8	2.9	0.5	0.5	0.6	0.24	0.21	0.16	0.06	0.04	0.06
5	HBF	6.74	7.05	6.72	5.56	5.75	5.63	13	13.5	13.1	40.2	41.6	40.4	72.3	72.3	71.8	23.4	23.5	23.3	32.3	32.5	32.4	37.2	36.9	36.7	328	322	336	10.5	10.5	10.6	4.1	4.2	3.8	1.9	2.2	2.3	0.5	0.5	0.5	0.14	0.11	0.1	0.06	0.05	0.06
6	HBF	9.53	8.37	5.56	4.96	4.94	4.94	15.4	15.4	15.1	44.2	43.4	43.4	89.1	87.9	87.9	31	31.2	30.6	34.8	35.5	34.8	39.5	38.9	38.7	278	388	276	11.2	10.6	10.3	6.8	5.4	2.6	1.9	2	2.3	0.6	0.7	0.5	0.3	0.25	0.14	0.05	0.05	0.02
7	HBF	8.11	10.97	8.25	5.8	5.49	5.36	17.1	15.7	15.5	48.9	45.7	45.2	84.3	83.2	84.3	29.5	28.6	28.9	35	34.4	34.3	37	40.3	41.5	292	318	288	11.5	11.2	11.3	4.4	7.2	5.1	2.9	2.8	2.3	0.7	0.9	0.7	0.14	0.1	0.1	0.03	0.04	0.04
8	HBF	7.33	6.57	5.59	4.93	4.83	4.79	15.2	15.1	14.9	42.9	41.1	42.2	87	85.1	88.1	30.8	31.3	31.1	35.4	36.7	35.3	40.3	37.7	41.2	226	203	225	11.6	12.1	12.1	4.4	4	3	2.4	2	2.1	0.4	0.4	0.3	0.06	0.02	0.08	0.06	0.05	0.05
9	HBF	7.8	8.41	8.37	5.29	5.17	5.42	16.2	15.8	16.5	46.6	45.1	47.1	88.1	87.2	86.9	30.6	30.6	30.4	34.8	35	35	40.8	40.9	40.1	236	222	242	11.5	11.4	11.1	5	5.2	5.2	2.1	2.4	2.3	0.6	0.7	0.8	0.1	0.11	0.12	0.03	0.04	0.04
10	HBF	7.53	7.08	6.36	5.32	5.25	5.37	16	16.1	16.4	44.6	43.9	45.1	83.8	83.6	84	30.1	30.7	30.5	35.9	36.7	36.4	36.9	37.4	37	276	297	301	10.5	10.6	11	3.9	4.2	3.3	2.7	2	2.4	0.7	0.6	0.5	0.2	0.22	0.2	0.05	0.04	0.04
11	HBF	5.65	5.42	7.32	5.16	5.04	5.19	14.5	14.2	14.7	42.2	41.2	42.6	81.8	81.7	82.1	28.1	28.2	28.3	34.4	34.5	34.5	39	39.6	39.4	251	232	253	11.4	11.8	11.3	3	3.4	3.7	2.1	1.6	3	0.4	0.3	0.4	0.1	0.15	0.14	0.04	0.03	0.05
12	HBF	7.55	7.2	7.2	5.49	5.53	5.38	16.4	16.4	16.2	47.1	47.1	45.3	85.8	85.2	84.2	29.9	29.7	30.1	34.8	34.8	35.8	38.7	38.2	37.6	322	351	334	9.4	9.7	9.9	3.9	3.9	3.7	3	2.8	2.8	0.5	0.4	0.5	0.15	0.13	0.18	0.02	0.04	0.03
13	HBF	10.5	8.33	9.64	5.15	4.95	4.98	15.7	15	15	44.8	42	42.7	87	84.8	85.7	30.5	30.3	30.1	35	35.7	35.1	38.8	37.1	38.4	293	308	316	10.7	10.5	10.4	6.9	5.4	6.6	2.1	2.2	2.3	0.7	0.6	0.6	0.26	0.14	0.13	0.04	0.04	0.04
14	HBF	7.49	8.4	9.09	5.49	5.23	5.24	15.9	15.4	15.4	47.2	44.2	44.3	86	84.5	84.5	29	29.4	29.4	33.7	34.8	34.8	37.7	37.2	37.1	266	276	275	11.5	10.9	11.6	3	3.4	3.4	3.8	4.3	4.8	0.6	0.6	0.7	0.09	0.09	0.11	0.02	0.02	0.04
1	NBF	7.26	9.84	7.41	5.21	5.18	5.33	15.5	15.6	16	44.7	43.5	45.5	85.8	84	85.4	29.8	30.1	30	34.7	35.9	35.2	37.6	36.4	37.8	234	266	259	11.4	11.9	11.3	4.2	7.3	4.5	2.1	1.9	2.2	0.6	0.6	0.6	0.29	0.06	0.13	0.05	0.05	0.04
2	NBF	6.71	7.04	7.05	4.83	4.71	4.68	14.2	13.9	14	40.8	38.9	39.8	84.5	82.6	85	29.4	29.5	29.9	34.8	35.7	35.2	35.8	35.8	37.2	144	144	136	14.3	14	13.8	4.1	4.7	4.7	1.9	1.9	1.8	0.6	0.4	0.5	0.04	0.05	0.07	0.02	0.02	0.02
3	NBF	5.75	7.24	5.9	5.01	5.53	5.21	15.2	16.4	15.6	44.1	46.4	44.8	88	83.9	86	30.3	29.7	29.9	34.5	35.3	34.8	38.5	35.9	37.7	224	242	221	11.1	11	10.7	2.7	4.5	2.5	2.1	2	2.6	0.8	0.7	0.6	0.12	0.05	0.15	0.05	0.04	0.04
4	NBF	5.65	7.11	6.72	5.16	5.26	5.26	16.6	16.6	16.5	46.1	46.6	47.3	89.3	88.6	89.9	32.2	31.6	31.4	36	35.6	34.9	36.9	38.1	38.2	194	229	209	11.9	11.5	11.5	3.2	3.9	4.1	1.7	2.2	1.8	0.6	0.7	0.6	0.13	0.21	0.18	0.03	0.05	0.05
5	NBF	7.55	6.54	6.76	5.55	5.78	5.27	18.2	18.8	17.2	51.8	52.3	48	93.3	90.5	91.1	32.8	32.5	32.6	35.1	35.9	35.8	40.7	38.5	39.5	231	228	212	11.5	11.5	11.2	5.4	4.5	4.7	1.4	1.4	1.2	0.6	0.5	0.7	0.06	0.04	0.04	0.05	0.06	0.04
6	NBF	9.08	7.07	7.63	5.14	5.58	5.21	15	16.3	15.4	42.6	45.5	42.9	82.9	81.5	82.3	29.2	29.2	29.6	35.2	35.8	35.9	37.5	37.5	36.8	276	285	268	10.3	10.1	10.1	6.1	4.4	5	2.2	1.9	2	0.5	0.6	0.4	0.19	0.16	0.11	0.06	0.05	0.04
7	NBF	7.43	9.64	7.2	5.21	5.16	5.17	15.5	15.6	15.7	45.6	43.8	45.2	87.5	84.9	87.4	29.8	30.2	30.4	34	35.6	34.7	40.2	39.9	41.6	138	133	131	-	14.8	14.5	5.3	7	4.7	1.6	2	1.8	0.4	0.5	0.5	0.07	0.09	0.15	0.04	0.05	0.04
8	NBF	8.19	7.58	6.05	5.3	4.91	4.95	16.2	14.9	15	45.7	42	42	86.2	85.5	84.8	30.6	30.3	30.3	35.4	35.5	35.7	39.1	37.9	36.1	230	253	233	11.2	11.1	10.6	6.5	5.7	4.4	1	1.3	1.1	0.6	0.5	0.5	0.02	0.02	0.05	0.07	0.05	0.04
9	NBF	6.15	5.68	6.53	5.29	5.34	4.75	15.6	15.5	13.8	44.3	44.2	40	83.7	82.8	84.2	29.5	29	29.1	35.2	35.1	34.5	36.9	38.1	39.8	351	252	272	10	9.8	9.8	2.7	1.7	2	2.3	3.2	3.8	0.8	0.6	0.5	0.29	0.1	0.15	0.08	0.08	0.07
10	NBF	6.6	9.68	8.05	4.6	4.59	4.68	14.4	14.6	14.5	41.7	40.9	41.9	90.7	89.1	89.5	31.3	31.8	31	34.5	35.7	34.6	39.8	39	38.5	228	238	281	13.3	12.8	12.1	3.1	6.5	3.8	2.6	2	3.4	0.7	1.1	0.6	0.13	0.05	0.15	0.02	0.04	0.03
